# Supplementary material for: Evaluating the Hebrew version of the financial exploitation vulnerability scale
Source: Gerontologist. 2026 Apr 17;66(6):gnag050. doi: 10.1093/geront/gnag050 (PMC13098708; doi:10.1093/geront/gnag050)
Supplement: gnag050_Supplementary_Data [file gnag050_supplementary_data.zip]

Archive with 4 entries (4 files):
- figure1_supp_highres.tiff
- Weissberger_etal_Supplementary_Tables.docx
- 19-May-2026_011520_figure1_supp_highres.tiff
- 19-May-2026_093931_figure1_supp_highres.tiff
